# Supplementary material for: Improving the Performance of a Graphite Foil/Polyaniline Electrode Material by a Thin PEDOT:PSS Layer for Application in Flexible, High Power Supercapacitors
Source: Materials (Basel). 2020 Dec 18;13(24):5791. doi: 10.3390/ma13245791 (PMC7766753; doi:10.3390/ma13245791)
Supplement: Supplementary file 1 [file materials-13-05791-s001.zip]

Archive with 1 entries (1 files):
- materials-1023597-supplementary.docx
